# Supplementary material for: PpFab: An efficient promoter toolkit in Physcomitrium Patens
Source: Plant Physiol. 2024 Jun 12;196(1):2–6. doi: 10.1093/plphys/kiae332 (PMC11376402; doi:10.1093/plphys/kiae332)
Supplement: kiae332_Supplementary_Data [file kiae332_supplementary_data.zip]

Archive with 3 entries (3 files):
- Supplemental Dataset.xlsx
- Supplemental Figure.pdf
- Supplemental Material and MethodsClean version.docx
