# Supplementary material for: PpFab: An efficient promoter toolkit in Physcomitrium Patens
Source: Plant Physiol. 2024 Jun 12;196(1):2–6. doi: 10.1093/plphys/kiae332 (PMC11376402; doi:10.1093/plphys/kiae332)
Supplement: kiae332_Supplementary_Data [file kiae332_supplementary_data.zip › Supplemental Dataset.xlsx]

## Sheet: Supplemental Dataset S1
The genes and sequences used in promoter library by DFRS
Gene ID (V3.3)	Gene ID (V6)	Name	species	Description	Relative transcriptional activity	Information of the RNA-seq			Length	Sequence
						logFC	logCPM	PValue
		p35S	Nicotiana tabacum L.	CaMV35S	102.879				550	TGCTTGAAAGTGTGCAGTTTCCAGTGGCACTTTTCGTACTCGCGCAGTGCCGAATCGTGTGGCCATGCTCGTCATGGTCCTAGCGGACCACACACTCGCATCGCATCGTTGAAACCCAATTACAACTGGATCTTTTGTCCAGCCGTCGTGACACACGTCATTTCACGGCGTTGGATGACGCTAGTATTTCACTCTGCCACTGTCATGGTGCCAAAATTGGTGGGTACTTATGATGGTCGTCGGCCGCAAGTTAGCTTCCAGGGCTTGCAAAAACCTGGCCACCTGGTAGGTTTAAAGGGCGTACTACTAGCGTGATCGACAGGAATCATAAACATGGCTGAGGGTGGACTACTGTTTGGATTTGAGCTCGCCGATGTTCTTGTAGCTGCAGTGCTTATT…
		without Pro			0.00672823				1500	GGATCCAGGCGGTGATGTGGGAATTTTTCGTCGGTTTCGACTTCTAGTTGCGATAAGTGGGTAGTAGTGCGTGCACTGTAAAACAGAAGAATTGGATTTGTCTAGGAGATCTAGATGCGCACCGAACTGGTGAAGTCGCGTCCGGCAGGCTACCTAGGTCAACCCTACGTCGATATACGCAACGTGTACATAGCGTAGAGTTCGATAGGGGTACCCCCAGAACTCGCGGGTGGAGATCCGGTAAATTTAAATCGAAAATAGTACCTGGCACGTATGAGAGATACATGCGGCAGGCAGTGTGCGTGCTGTCGCGGGGTTCGCTTATATCGCCGATATCCTACCCACCTGTAGCCCGCAACTATTGGGCCCATATTGCCTCGGACTCACTTCGAAACTTTG…
Pp3c7_21930	Pp07Ghq00851	pRPL34	Physcomitrella patens	(1 of 8) PTHR10759 - 60S RIBOSOMAL PROTEIN L34	50.8739	1.0781	4.70123	8.98e-06	1500	accaattctgttggctgggccgtgatcaccgacgagtacaaggtgccgtccaagaagttcaaggtcctcggcaacaccgaccgccactccatcaagaagaatctcatcggcgccctgctgttcgactctggcgagacagccgaggctacaaggctcaagaggaccgctagacgcaggtacaccaggcgcaagaaccgcatctgctacctccaagagatcttctccaacgagatggccaaggtggacgacagcttcttccacaggctcgaggagagcttcctcgtcgaggaggacaagaagcacgagcgccatccgatcttcggcaacatcgtggatgaggtggcctaccacgagaagtacccgaccatctaccacctccgcaagaagctcgtcgactcc…
Pp3c5_20370	Pp05Ghq00760	pTUB2	Physcomitrella patens	(1 of 1) PTHR18901//PTHR18901:SF30 - 2-DEOXYGLUCOSE-6-PHOSPHATE PHOSPHATASE 2	49.4806	0.745548	10.9746	0.000293514	1000	CAAGCTTCTTGCGGTTGATTTCATTTATCCAGTGCCAAATAGTGAGTGGGTTTTTTCAATCATCATGGTGCCGAAAAAGAATGAAAAAATCCACATTTGTCAGGATTTTCAAAAACTTAATGCGGCCACCAAGAAGGATTATTTTTTATTAACTTTCATAGATAGTATATTGGACGCCGTAGCTGATCATGAATGTTATTCATTCCTTGATGGATTTTCTGGATATAATCATCTTTATCTTTTACCTCAACACTTCTTGAGCTTACCAATAAATAGTATTGTATAATAATACAACTATATGATAAAAAAAGAAATAAAAGATTATATTATAAAATAACTTAAATGAAAATACTTTAAAAAATTATCTTAAAAATATATATAATAGACAAGAAGGTAATA…
Pp3c13_13170	Pp13Ghq00447	pRPT4	Physcomitrella patens	(1 of 6) KOG0651 - 26S proteasome regulatory complex, ATPase RPT4	44.3648	-1.3153	5.42416	2.02e-08	1500	ATTGAATTCAAACTTATAAATGTCTAGTTGAGAATAACAATTAGAGTACACATTTGATGACAATTCAACATACAAGATACAAATGGAGATACTTTAACAGGATTTTCTTTATCAAGATTTTTTGGTGAACGAACTCCTGGAGAAATTGACAGAGGTACTTGACATAAAAGTATTCAACTGCAGGTATTTTGCATGTATTTATATTCCAAATGCCACACCATAAACCATCAACTCTACTCCAATTAAACCAGGTTTATGGTTTAATACATCTAGATTCAAAGGTAGAGATATAATTTGCAGAGATATGATTCACAATCTAATGAAAATCCCATCTTCCAGAATTTGCATCACATTTGAATTCTACCTCAGATACCATATCTGCACTAAAAAGGAAAGACA…
Pp3c23_12960	Pp23Ghq00434	pNADHL	Physcomitrella patens	(1 of 2) 1.1.1.26 - Glyoxylate reductase / NADH-dependent glyoxylate reductase	29.5038	0.00992397	6.51381	0.967598	2000	CAAGTATCTGATACTGTTTAATTAGGTATTCTACAATCCAAAAAAATCCAACTTGTGATTAACATAAATCCCTCTAACATATAATCTATTCTAATTAATCAATATCAACTAGCTTACAATTTAATTGATTAAGTTGTTTCCTATTTTGTTTACTTTTCAATTCTCTACCAATTAAATTCCACTGTCAACTCCACAGTAACAATACAACCACTTAAAGAACACCACAACTCTAACACAAGGTAATCAAATAACTCAATCGACAACATACACTTAAAAGACAAATTTATATGATTTAATTTAAGCCTATATAATTTTTGTTTTATCTTACATTATTATTATTATTATTATTAATTTTTAATTTTTGTTAGTATTAAATATCATTCCAAAATTCAAAGTTCA…
Pp3c21_9970	Pp21Ghq00395	pmCAC	Physcomitrella patens	(1 of 6) KOG0758 - Mitochondrial carnitine-acylcarnitine carrier protein	28.149	4.18384	4.63672	1.25e-42	2000	TATAAAAAATGCACTTGTTGTGCTTCAAACAAAAAATTTATGAATTAGTTGTAGAATTTTAGGAAAAAATAGAAAATAGATTGCTAGTAGTAGACACGCAATCTAAGATAGTGTTTAGTAAGAAAAATTCTATAAATACTATATTTTTCTAGTTAGCTAATATTAGAGGAAATACAAAGGAAGTAATCTTGGTGTCAAAAAAGAAAAAAATTATTATTTATTAATAGTTTATAAAACTATATATATAGGATAAAAGATAAATAAATATATAAAAATTAGAAGCATGGTCAAAAAAGGAAAATATATATATATATATATATATATAATATGTAGTAGATGGAAGAGGTAGAAAGCAGAAAAGAATAGTAGAAGAAAAGAGAAGAAGGAAGAAGGTGAATG…
Pp3c1_7950	Pp01Ghq00318	pA0A2	Physcomitrella patens		27.2111	0.420291	6.06153	0.0585721	2000	AATTTTTTCTTCTTTAGAAAATCTTTGAATAAAAAAATGCTTCAAGGTATCATTTGTAAACAAGGTTCTTATGAATCTTATTACCACTAATTCAAAACATTGAATGTAAGACATGATGTTATCATCCTTTTCTTGTCTAAGAGAAGATAAAGAAATTAGAGCTGTGCTTTGCCCTACTTCCAACCAAAAATGTTCTAGAAAAGAATGTTAGATCATATCCTAACTTAAGGTGTTAAAAAAGTGGTTGCAATACCAGTCATATGCCTCTTCGATTAATGTGATTGAAAACCACATCAAATAATAATAATTATTTATTTTCATATACTTAATAAGTGATTTAATAAAATATTCTACAGGGGCTAAAGGATCTTCATTCCTTGTATCTCTAAAGATGAAAAG…
Pp3c1_10540	Pp01Ghq00433	pGTP1L	Physcomitrella patens	(1 of 1) PTHR11702:SF28 - PROTEIN, PUTATIVE-RELATED	26.3654	13.4871	10.8709	9.52e-244	2000	CAACAATCAACAAAATAATTAGACAACTCTTTTACCACTGGCAGAGTTTGTTGATAATAATATGATATATTTTTTTTATTCAAAAAACATCTTTTTTTATTAATTATGGTTATCCTCTATGACTTGATGCTTGATATGGTGATATTATAATAAATGATTTATTATATTACAAGTGATTTTGATTTTTGGTTTTGTGAATTTTATTCACCTTTTAAAAATATTAAAATTACAATCATAAATCTCATATTAATATAAAGAGATTCTCTTTTATTTTATTTGCACATCTAGGTTTTGTTCCATGATGATAACTAGCTTGGTATAAAAGACAAAATAACTCATAATAAAAATAAAATCTAATATCAAAAATAAAATCTTATAAATAATTCTTTAATGTATATA…
Pp3c17_16620	Pp17Ghq00613	pGOX	Physcomitrella patens	(1 of 36) 1.1.3.9 - Galactose oxidase / Beta-galactose oxidase	25.6195	1.55704	5.91046	1.05e-11	2000	CTCTGACGACTTGAATGATGGATTCTGAGACCAATTCAAACCATTATTAACCGGGGAAATGGTCGGAATAGAAACCACAACTTCTTCGCTTACACGGCCATCCACAACATCTCCACAGCTAGACTGTTGTCGATCTTCGACTTGGCAAGTTCCTGGGTCTTTGTCGCGCATCTGCCACCGAAGAACGTCGTTCTGATTTTGCGAATATCTAGGTGCTGAGTATAAAGAGCTACTCATGGTTGCTGTTGGTGCGGTTGGACACCGAGTCACAGGAAAAAACTTTGAGGTGGAAGAATTGCAGATTTTGCGTCTCATTTTGAGTCTTGGCGCAACTCTCTGAGTGTTCAAATCGCAGACAGCAGCAGCATTTAGTTCGATTGTGCTTGGCGGTAGAGGTCC…
Pp3c22_7050	Pp22Ghq00250	pEDC	Physcomitrella patens		24.8696	2.06152	4.38996	5.89e-15	2000	CCATTTATCATATACTAGATTGTCCAAAATCTACCAAATCAGTATGACATTTTTAAAAGAATGACTTTGGATAGAAATTAGTTGCTAGGCTATAAAGATCTTAAATTCAAACTCATTATAATAGAAATGTCATAGGGATTTAATAGTTTAAAGAAAAATGATGAAGCTTTATTCATATAAAGAGATAAATTTAGACCCTCTGGCTTACTTCAATCTTTGGGACAAAGTTACAAAAACTAAAATAAAATTCAATAATATGAAGCTACGGCCAACAATCCACCTATAATTCCTAGCATTATTCTGAACCATGACTAAATCATTATGCTAGCTATTTAGCAAGACCAATATACCAATAATAATCTCTAACATCAAAATTTCAAAGTTCCAATTGAAAAAAAA…
Pp3c13_24590	Pp13Ghq00882	pMADS-BOX	Physcomitrella patens	(1 of 2) PTHR11945//PTHR11945:SF226 - MADS BOX PROTEIN	23.4399	0.746125	4.71733	0.00248423	2000	GCTAACTCTAAATTTCCGTAAACACTTTTGGATATAAGTGTCAAAATCATAATCTAGCAACTAAAAATCCTATAGGGGTAACATTGACAATAAATTAGTGAAATGTATTTCTATATTGAATGAATTCTTTAGTTGAATGAATAATTTTGAATTAGATGAATTGTTGTAGTAGATGATTAATTGAATTTGGATGAAGTTAAGTTGTAAATTAGATGAATTTGAGGTGGATTAATCAAATTGGATGAATATTCATGTGTTAATGAATTTTTATTCATAGATAAATTCTTATTTATGGATGAATTCTTATTAAGAGACGGATTTTGTCAATAAAAGAAAAAGACTTCTAAGACTTGAGTGATGTTATACAAGGGATTTTTTTTCTTACTTTGTTTAATTATT…
Pp3c3_37540	Pp03Ghq01497	pPR1	Physcomitrella patens	(1 of 1) PTHR12802:SF60 - PROTEIN REVEILLE 1-RELATED	22.9165	3.8284	6.52436	4.3e-53	2000	CTCTAAATTTCCGTAAACACTTTTGGATATAAGTGTCAAAATCATAATCTAGCAACTAAAAATCCTATAGGGGTAACATTGACAATAAATTAGTGAAATGTATTTCTATATTGAATGAATTCTTTAGTTGAATGAATAATTTTGAATTAGATGAATTGTTGTAGTAGATGATTAATTGAATTTGGATGAAGTTAAGTTGTAAATTAGATGAATTTGAGGTGGATTAATCAAATTGGATGAATATTCATGTGTTAATGAATTTTTATTCATAGATAAATTCTTATTTATGGATGAATTCTTATTAAGAGACGGATTTTGTCAATAAAAGAAAAAGACTTCTAAGACTTGAGTGATGTTATACAAGGGATTTTTTTTCTTACTTTGTTTAATTATTTTTAA…
Pp3c7_13140	Pp07Ghq00558	pLEA4	Physcomitrella patens	(1 of 3) PF02987 - Late embryogenesis abundant protein (LEA_4)	22.1556	0.893409	0.100075	0.352234	2000	GCTAAGCTACCGAATCCAATAACAGATTTGTTGTTCCTTCTAGTTGACACGGAGGGTTGCGTGCCGAAATTATTCTCTTTCAAGGCTATGAATGTGGGGTCGTAGAAGTCAGAGAAGCGCCATCATATCATGGCCTCGAAGCTGCACTAGTGATGACAGATAGGGCTGAAGCAGAAGTTATTTTGACCTGTTCGTCCTTGTTTTGGTTGTATGAAGGACCAAATCCAAAGGACAATCTATAGGATTCATCCATGACACATCATTGGTGAACAGGATGGCAGAAGCTCACATTGTGTTTTCCCATCCGAGCTTGCGCTACTCCGTGTTTTGTACTATTTACAGTGTTTTAGAGTTTGCAATAAGCAGACAAACTGGTACAATGATCTCAGTTACCAAGGG…
Pp3c7_21930	Pp07Ghq00851	pSMO2-2	Physcomitrella patens	(1 of 8) PTHR10759 - 60S RIBOSOMAL PROTEIN L34	20.9108	0.693095	4.63169	0.00524846	2000	GTTGGCCATGTGCCACACATGTTGTTAGCTTGAACACTAAGTTAACTATGTGGCCCACACGTAGAAAAACTTGCCTTGTAAGTCAAGGCATGTGTCCTACAAAGTCAACACATATTGGAGGTCTTATATAACGTTGCCATGTAGCCTCTAGTTAGATAGTATATATAGAGACAAGAGTGAAGTCTTCTTCACTCTTGTCAACTCCTTTCTTGCTTCCAATCTAGTTTCAACGGTCTCTAGTTTTCTTGTCTTTTGGCAATAGCCATTCTAGTTTCTTTCTTTATATACATATCAAGTTATTTCAATTTTTTCATCTTTCTTTGAGAGAAGTCTCACTTGTTTATTTGTCTTTATCATGTTCTTGTCCTTGACATTAGAAGGTGCAAAGAGGAAAATTTG…
Pp3c17_18040	Pp17Ghq00674	pLIP	Physcomitrella patens	Differentially downregulated in protonema in Bslheat vs. Bsl comparison	20.8851	0.465218	5.30843	0.0464542	2000	GTGTATATACGTCCAAACTGTCAAGAGGAGCTATGGCGGGTGTCGAGCAGATGAAAAAGAAGCTATTGCCTCTCTTGAACATGGATTCAAGTCTTGCGCCAGGCATGTCCATTGACGCGTCTGCGTCTTACAAGGTATGTAGATCACTACCTGGCTGCTGTTTCATACTGCGCATTCAGATTCAAATGTCCAATGTTCCTTCTACAAAGTTTAAAATTGCTACGTTCTGCTCTCTCTCTCTCTCTCTCAATATATATATAGTATGTAGGAAAGGGATACACGGTATTTCCCTTTCTGTCACCTTTGCCTCCTCGCATCGGTCTCCTATGACTCGGGATAACTACATCTCCTATTGGAGAACTTCACTCGGCCGAGAGCAAAAGCAGCTTGGAGCAGTTC…
Pp3c23_19470	Pp23Ghq00708	pCRALs	Physcomitrella patens	Pp3c23_19470V3.1, Pp3c23_19470V3.3: A0A2K1IK08	18.7422	-0.19694	4.6123	0.450218	2000	GTTTAGGGTTCATTGCGACTTGTTTAAGGTTCTGACCTTTAAATACAGTCCTTTATTTGACAAACTTTGAAAACTCAGGGCTTTTATCTAACTATTACACTTCATTTTAACAGTGTTTTTATTTGTTAACATCCTCTCTACTTGTGTTGTTTCATTACCAGGGCTTAGTGTTTCTACATAATGTAAGACATTTAGTACATCGGGACATTAAGCCAGCGAACCTGCTGATTAATCTTAATGGGGAGCCCAAGATTACAGATTTCGGAATCAGCTCGGGTCTTGACAATTCTATTGCCATGGTATGTAATGTATTCTTGGTTGCTGGTCTTGGGCTATTGCTCTCTATTACCATTTCCTTTCCAGCTAGTCTGAGGGTAGTTGGACCTCGAAAAGGTGTCT…
Pp3c2_10310	Pp02Ghq00427	pGET	Physcomitrella patens	(1 of 11) PTHR23115//PTHR23115:SF157 - TRANSLATION FACTOR	18.0248	-0.705458	3.72909	0.0110624	2000	TTTAGGGTTCATTGCGACTTGTTTAAGGTTCTGACCTTTAAATACAGTCCTTTATTTGACAAACTTTGAAAACTCAGGGCTTTTATCTAACTATTACACTTCATTTTAACAGTGTTTTTATTTGTTAACATCCTCTCTACTTGTGTTGTTTCATTACCAGGGCTTAGTGTTTCTACATAATGTAAGACATTTAGTACATCGGGACATTAAGCCAGCGAACCTGCTGATTAATCTTAATGGGGAGCCCAAGATTACAGATTTCGGAATCAGCTCGGGTCTTGACAATTCTATTGCCATGGTATGTAATGTATTCTTGGTTGCTGGTCTTGGGCTATTGCTCTCTATTACCATTTCCTTTCCAGCTAGTCTGAGGGTAGTTGGACCTCGAAAAGGTGTCTG…
Pp3c5_26550	Pp05Ghq00989	pPGRP	Physcomitrella patens	(1 of 6) PTHR10825:SF3 - POLYCOMB GROUP PROTEIN PSC	17.4683	-1.11421	3.09812	0.000477304	2000	TTGATTAACCACTTCTGCGGTATATCTGAGGTTGCTCGATTGCGTGCCCGTTGTTTTGTCGGGACTTGCAGAATGTCATTGTAGTTTTCCCCAAGAATGGGGTCTTATTATTTTTGAAAGTGTTTAGATGCAGAGGGTGACCAACAGTGGATCATGCAACTTGATGAAGTCAGCATTGGGGGGGGGGGGGGGGGCTCATTCATTGTGGTTTTCAAGCAAGCATGTGGATTATGCAGGTGATGGTGTCCAAGTGGAAGGAGTACCTAGCAGTCCATGCATGGATGTTGAGAAGCGGCGGATGGGCACTTTTAATGAACAATTTTGCATGGAACCAGGGGAACAAATGGGGTCATTTTATATTTCAAAGCAAGAGCTCTACATTCAGCAATAATAGATAAC…
Pp3c20_21960	Pp20Ghq00751	pSKU-like	Physcomitrella patens	(1 of 2) PTHR11709:SF2 - MULTI-COPPER OXIDASE-RELATED	16.3398	0.0533917	5.91932	0.812864	2000	TTGTCGTGAATTCTTTTAACATGTGCTTATGTCTACCTGCCTAGTATCGTAACTGGATTGTGATTGATGGAATGTTCAGTTGACGCACATGTGGCAACATCTATATAAAAGTTCGCCACTACTGAAAGATCATTGGTAGCTACGGATGGCTGCAAAGCAAGATCTTGTCTATTTAAAACTGCTGCTATTAAAAATTGAAAAACTGATATCATTGGGCATTGCAGTATCTCAAGGAACCGTCGGAAACATTTCAGAGAGGACTGATCTAAGCAATGAAACTACCTGTAACTGAGATTATGTGCGCCATTATAACTTCGTATAATGTACATTATACGAAGTTATTGCTTATTCCAGCTGCGTGCGATCCAATTCATTAATAATTTCGTCGAACTGCCACCA…
Pp3c6_11500	Pp06Ghq00440	pPPR_2	Physcomitrella patens	(1 of 4) PF12854//PF13041 - PPR repeat (PPR_1) // PPR repeat family (PPR_2)	15.2533	0.687445	6.22973	0.00167325	2000	TGTCCCATAACCATTGATTAGGGAGCTGCATGTTGACATTGCCGTGAAGGATGACCTGGAAGAGATTGCAATAGTTGTCCCACGAATCGCACCGCTGCTCAAGAGTGGGCTGAAGGCGCGCGTAGACATGGCGAAACCACATTTCTTTGTAGAGAAGGCAGAAGACATGATCGTTTTCGACGTAGGGAGCAATCATGTCCACGATAGGCCAATTGCTTTGCTTAAACAAGCGGTCGCTGAGTTTCTGGAAACTGCCCTCGTACATCTGGTGAATCTCGTACACGTTTTTCTCGCGGATGTGGCGGTAGAGATAGACAACAAAGGTTCTAACAACGTCGGGGACGTAGTTGGCGGTATCAAAACCGGGTTCAGGTGGCTGCAGGTCACGGAAGCCATCAC…
Pp3c4_16270	Pp04Ghq00619	pILR3	Physcomitrella patens	Differentially upregulated in protonema in Bsllgt50ABA24 vs. Bsl comparison	14.8636	-0.392159	3.37013	0.184473	2000	AATCCTTCTATCAAATATAATATCTCTTAGCAATCTATAATAATAAAAAAATATTGATAAGGAAAAATTTAGATATTTCTTTACTTGTGATAGATTTTTTATCTAATACAAAATATGCTATCTTGGAGAAATGATCTACTATCACAAATATGGAGTCAAATGAATTTGAAACTAAAAGATCGATAATAAAATTGATTTAAATAAAAGATAATAATTTTTTAAATATAGATAATGATTGAAGAAGTCTATAAAATTAATGATAAGGAGTTTTTGATCTTGAACAAATATCACATGATTGTACAATTTTTTTAACTACCTTCTTTATTTGATATCACTAAAAATTTCTTCATATGAGCCCCAAAGACTTATTGTATCCAAAATATCTTGTAGTTGGAAAGT…
Pp3c20_23430	Pp20Ghq00815	pBRP44L	Physcomitrella patens	(1 of 1) PTHR14154//PTHR14154:SF17 - UPF0041 BRAIN PROTEIN 44-RELATED	13.8034	-1.19962	1.32811	0.0197076	2000	AATTTTAATTTTTATATCTAAATATATAATAATAATTTTAAATGCTTAAGTCTAAACTTTGCAATAATTTTACAAATGTATCTTTTTAATAAGATATATGGTATTTAGGTTGAGTAATTGACTCAACAATTGGAATGCAAAGAAGAGTTATTAGAAATGAATATAAAAAATTATAACATTGAAAAAGTCAAGAAATCTTATTTATAGAGTCAGATATGGAATGTAAATAATTCAATTATCTTAAAAAACCATAAAATTGCAATAAAAAATAAAATTAATTTAAAATTACTAATATAAAATAAAGAAAATATTATTTGATTTCAAAGCTTATATTGACTTAACAACGGAGGTTACTCTAAATCTCAATTCTACATAATCAATGCTACAAATTCTACAAAT…
Pp3c21_16740	Pp21Ghq00663	pUBP14	Physcomitrella patens	(1 of 57) 3.4.19.12 - Ubiquitinyl hydrolase 1 / Ubiquitin thiolesterase	12.1717	0.635379	5.06944	0.00590714	2000	AAAGTTGTTGAGCTCGCTACCATCTCCGAAGCTAAATCCATGAAGGGGACGCCTTACTGGATGGCTCCTGAGGTCATTCGGCAGACTGGTCACAACTGGCAGGCCGACATGTGGAGCGTTGGGTGCACCGTCATAGAGATGGCGACTGGCAAACCTCCCTGGAGTCAGCAGTTTCAAGAAGTAGCAGCGCTGTTTCACATTGGAACTACCAAGTCTCATCCTCCCATTCCTGAGCATCTGTCTGCGGACGGGAAAGACTTTCTGTTAAAACTTTTACAGAGGGAGCCTCGGTTGAGGCCGAGTGCTGCAGAGATGTTAAAGCATCCATTTGTACAGAACTACGAGATATGCAGTGGACGGGAAGGGGGCGAAGGGGGCGAGGGTGGTCAGGTGTTGGAA…
Pp3c2_7940	Pp02Ghq00331	pGME	Physcomitrella patens	Coexpressed with genes in protonema specific coexpression subnetwork	12.6805	0.126497	2.55634	0.712819	2000	CACTAAAAGATAATGTATTACATCATGTATCAAACAGAGAGAGAAAGTTAGATTTGATTGAGAGTAGGGAATGGCAGAAGGTTTGTGTAGTATTTTTTACAGATTATAATTACCGTAACAAATACAAAAATTTGTGTAATGAACAAAATATCCGAAGTTGATGTCTTGCATAGTCAATTATGACACGTTAATTATTAAATACTGGACACAATGACCCACAATGTTGAAGGACTACCTTACCTCAAAATACAAAATGTATCATGTTAATAATGAATCAAAGGAAAGCTAACAAGAGCAAATATTCTTACAGTTAGATATACACATGCCACACAAATAAATGAGGTAATTCATAAAAAAAGTTTGCCTACAAGAACATATACTTGGTACCCTATATTTTTG…
Pp3c26_5120	Pp26Ghq00205	pTFIIS	Physcomitrella patens	Differentially downregulated in gametophores grown for 10 months on liquid Knop medium in Hydr vs. Hydrauxin comparison	11.8587	-0.227749	4.93673	0.326412	2000	TGCTACTAATCTTCTAGAATCTTAAAAATCCTAGTAGGGACTCTAAACCCTAACTTACAAGTATCTAAGTACTATTTTCTTCATATCTCAAAAATCCAAAATTCAAATGCCAAAAAGTTAACTAACATGGCTATACACATTCTTCAAAATTTTGAGCCAAAATCTTGTCAAAGTACTTAAGATATAGCTCAAAATACAACCATTAGTAAATCGGATCACTTATTATCCTTAGATTTGTAAGCATTGATTTCAACCTCCAATATCTTCTTTATTCCAACTTAGAATCTATCAAATAATATGCCAAAAATATAGCCAAAAAAGTTATCACTCCAATATCAATTGCCAATTCTTTATTTCTTTTTGTATGTGTACGTTATATCTAAAAGAGTGACACTAGGT…
Pp3c2_16750	Pp02Ghq00688	pLEA_2	Physcomitrella patens	Coexpressed with genes in leaflets specific coexpression subnetwork	11.6474	0.378098	4.65092	0.112687	2000	tatgcgcgattgctgatccccatgtgtatcactggcaaactgtgatggacgacaccgtcagtgcgtccgtcgcgcaggctctcgatgagctgatgctttgggccgaggactgccccgaagtccggcacctcgtgcacgcggatttcggctccaacaatgtcctgacggacaatggccgcataacagcggtcattgactggagcgaggcgatgttcggggattcccaatacgaggtcgccaacatcttcttctggaggccgtggttggcttgtatggagcagcagacgcgctacttcgagcggaggcatccggagcttgcaggatcgccgcggctccgggcgtatatgctccgcattggtcttgaccaactctatcagagcttggttgacggcaatttcg…
Pp3c7_21220	Pp07Ghq00839	pHisKA	Physcomitrella patens	(1 of 8) PTHR10641:SF473 - MYB TRANSCRIPTION FACTOR	10.2073	-0.740699	2.3925	0.0305139	2000	ATAATTCAATCTCTGAATAAAAAGATCATTAATTTAAAATATAAGAAAAGTATACAAGTATATTTAGAATTTTAAACAAGTATGATTTAAATCAATATTTATAAACGTTGCCATTTATATAAAATAATATTAGCTTGTAATTATATTCTAAAATATTTTTATGGTTTTCTATATATATATATATATATATATATATATGTGATATATAAAGATATTTTAGTCTTTTAAAATTATTATATAAAATAAATATTTTTCTTCAACCTGATTTCTTTTTTCTAAACTTTAGAAATTCATATATTTTGATCCAACCATTCAATTTCTTTCAAATTTTTATATAACATAGCTATTATATTTAAACTTTAATACAAAAAATTAACCATAAAATTGCTACTAATCTTC…
Pp3c8_18800	Pp08Ghq00720	pGYRA	Physcomitrella patens	(1 of 1) PTHR10169:SF48 - DNA GYRASE SUBUNIT A, CHLOROPLASTIC/MITOCHONDRIAL-RELATED	10.1416	0.178357	3.20003	0.56944	2000	CACTCTTTCTCATGGTCCATCACCAGCAATAATACATACATCATGACCTTCATGTGGGTGAGGGAGGGTGTGGTAGTGTGTCAGAGGTGGTGCACATACCCCCATGATTTTTCACCTCTGACATTAATTGTAAATGAACCAAAAGCTGGAATTATTTTCTCCTTTTTGCATTAAGAGGACGGGGGTATGCAGGTGAACAAGTAGCACAGGAGCAAGAAGAAGGAAGAGTAATACATGTGTCTGCATGTGGACATTGTATCCTTCTTCCAGAAATCCACCCCCATTGGATCCCAGCTGCCCACACTCTCTCTTTACCATGTTTGGACCAGAGGAGGAGACCTTGCTGGTATTGTGGTTACAATATCTACTTTCGTGTCCTTTCCTCTCCCTTGATTTGCA…
Pp3c8_17940	Pp08Ghq00684	pNADH-GOGAT	Physcomitrella patens	(1 of 2) 1.4.7.1 - Glutamate synthase (ferredoxin) / Ferredoxin-dependent glutamate synthase	9.9249	-1.02548	11.0133	7.19e-07	2000	GGGTGATAATAACTTGCCCTCGAATTAATTTTCTTGGTTTTTTCTCTCTTAACTGCAGAGAGTGGACAGCTTCGAACTTCTTGGAGGTCCTCTATACGGAACCTTCAAGTCGCTCCTCAAATAGGGGATGTTTTATCCGTCATGAGCAACTCCAATGTCAGTCGTTTCCACTTCATATTTGAGCTAATCATATTATGGGAATGAGGATGTTTCATAAGGGTCCCGCATTCGAATACTAACACGGTCATCTTCAGCCCTGGATGGTTTTTGTACCAAAACTGCAAGGGAGAACTGGACTAGTCCAAAATGCATCAATGTGAAGACTCTAGGACGAAGATCAGGAGTCCTCTGAGACCGCTTGTTACCTTCCAGGTAACTCAGGCAGTGATGTTTGATACT…
Pp3c15_24460	Pp15Ghq00943	pMYB105	Physcomitrella patens	(1 of 2) PF00512//PF02518 - His Kinase A (phospho-acceptor) domain (HisKA) // Histidine kinase-, DNA gyrase B-, and HSP90-like ATPase (HATPase_c)	8.96823	0.448383	5.96428	0.0421602	2000	TTTTACATATCTACAGAATTTACTTTTAGAAGTTCACAAAATCTGAAAAGCTATCATAAAACCACTTCATAAGTATTGTAATTCTTAAGAAGCTTTTAGAGGACCTTCTTATTATTATAATAAGTATACATATCGAGGAAGGAAGATTTGATCTCATTATCAAATCTCGTGTTACATCGTGTGTAGAATCTACGGCTGAGTAAGAAAAGCCTATTGCTTACTTACTTACTTACTAACTAGCAGAGTGGTTACGGGTGGCATGGAGAGGGAGAGGAGGAGGGCGAGCGAAGTATACGTTGGCCCTACTATCGTGGGTCGGATTACCGTGCCCTCTCTATTCCCACGCAGTGGTGGTGTGGAGGAGGACGAGGGGGAGGAGGGAGGCATGTAGGTATGTAG…
Pp3c1_35630	Pp01Ghq01395	pVHP2;2	Physcomitrella patens	(1 of 2) PTHR31998:SF11 - PYROPHOSPHATE-ENERGIZED MEMBRANE PROTON PUMP 2-RELATED	4.98696	-1.23153	3.78834	1.23e-05	2000	AGGTTTGGCGGCTAATTATTTGAACTTATCTTGTCCCTGATACGTTAAGTTGCCGATTTAGTATACGCAGTTAGAGTTCTTGTGTGTGAACGCACTTTACTTAGCTCTCATGATTGACCCTAAACTTGTGAGGCGGCGATGCAGGTAGTCCCAGTAGTTGATGGCAATGTTATCCGAGTATTGTGCAGACTACGAGCTATTTCGTTGAATCCAAAAGCATCTACAACTGTGAAGCTTTTCTGGTCAGTTAATTGTCTGCATCTCAACGAGACATGCAGATTCTAGTACTGTTTTGTCAACAGCAAAGTGCTAAACTTTTTATTATTTGTATTTTTTAATTTTTTTTTCATTGTTGAACTTCTTGTTTTTGCTGTTCTAGCAGCATAATATATCTCTTCT…
Pp3c10_4690	Pp10Ghq00184	pFBOX	Physcomitrella patens	(1 of 2) PTHR24006:SF470 - PROTEIN Y71A12B.15	4.81815	0.552566	8.50616	0.00779306	2000	CAATGGAGCTGTGACTTGCTTTAGCATGCATTTGGATGCAAGGGAATTAGCAAAGCATGGGACATTTCTGAAGAAAGTGCTCGTCACTTGTCTCGCGCTTCGATTACGCAACCCACCAGTGCTGGAAACGACAGATGCAATGAGAGATATATATATATATATATATATATATATATATTGAAGACTTAGTGCATCGTATTCGAGGACTTAGTGAAGCTTCCATTGGGTTTTGTAGCTTTCTAAGATTGATCTAAATTGTGGATGCCGCTGCTGTTATGGATGTCATGGGCGATGAGCACTTGAGAATGGAGATGCCATGGCCGCTACCCTCCTCGTTTCGAAAATTGTGAGAAGCGTCTTTGGGGAAAGTTGTGTGCTAATATCAGTTTGTAACATCGC…
Pp3c3_30010	Pp03Ghq01178	pHB8	Physcomitrella patens	(1 of 5) PF00046//PF01852 - Homeobox domain (Homeobox) // START domain (START)	4.21573	-1.21705	2.7067	0.000426635	2000	CCATAATATTTACTGTAGACTACAGTAAATACCATAGCTATAGTATTTAGAGTCTACCTGAGAAGTATTGTTTATCCTCTCCTCTTTTCTCTTCTTGTATGCTAGACACAGCCAGATCAATAGAATTTTATGTGTGAAGCTCTCTTTCTTTAGAAACCGTCTTGTGTGTATTACTTACTATTACTCTTGTGTGTTTTTAAACATTCTCAAAAGAATCGATGGTTATGATACTCATCGATCACCCATATGCTCACCGGGATTAATAAACTCTGCTGGGTCTGCCTCAACATGCCTTATACCACCTCTTCGTACAGGGAAGAGCCTCTAGGTGGGACCAAGCCATCCCAATCGATCTCTAGGACCAGGTGCAATGCCTTGGGGATGCACTAATTCTCCTCG…
Pp3c25_1010	Pp25Ghq00410	pTUA5	Physcomitrella patens	(1 of 7) PTHR11588:SF48 - TUBULIN ALPHA-1 CHAIN-RELATED	3.96784	0.516171	6.03473	0.0180245	2000	ATATGATATGTGGCTAATTTTTTGACCAAATTTCTAGCCTATCAATTAACTACAAATATATGTAATGTCAAAGTAGCATGTATAAAGCTTCTACCAAGCTTTTTTAGAAGATATTATAAAATTTATCTACTTTTATCTACTTTTTTTTTAATCATATAGATAATTTTTGGAGTAAATATGTATATTTGTGGTATTACCTTCTTGTTAGAAAGAATTCTACAAGGACCTTGAGGATATCTAAAATATAGCAAATTATATTTGCTACATATTTTGATCTTTATTTTCTTCAAAAATTGGTTGATAGGTCCTCTCAACAATTGAAAAACTCTTATATCATGGCAAAAATACCATCCTATTATTTGATCATTGTTGAGGCCTTCATAATGTTGTTATAATACA…
Pp3c21_8810	Pp21Ghq00342	pGLN1;4	Physcomitrella patens	Exhibits protonema specific expression	3.44445	0.709512	1.74326	0.0806944	2000	TATTATTTATTCTTATTTTTTTACTACGTCTTTCTATTAGAATCTTCTATAACAATATCCATATTTTTTTTTTATCATATAGTTGTATTATTACACAGCATCCACCTCCTTTGAACCTATACATCCTTTAGTATGCGACAAATAATCCAAATCTTGTTTGATTCATATTATATTCTCTATACCTTCATCTAAATATTCTTCATCATTTTTACTACTTAAGTCAAATTCATCTTTTTATTGTGAAAGATTTATATTGTCAATAAGGTCTTCTATATTTATTTCTATTTATCTTTGTTTGAATATCTTTACTCGCTTTCCTACAACTGATATTTTTAATCTTGTTCCATCTAATTTTTATAATAAATAAGTTACATTATCATGTATACTTGTTACTACATA…
Pp3c1_39460	Pp01Ghq01541	pMEE51	Physcomitrella patens	Coexpressed with genes in sporophyte specific coexpression subnetwork	2.67355	0.109358	5.49526	0.634017	2000	AAACCTAATGAAAGGTTCATTATTAACCAAATAATTTTATTATTAATAAGAAGAAATATTTATTAGTAGTTGTTTATTTTTAAAATGCGTTTCAAGCAGGCAGGAATTGGATTATATTCAATTTACTTTTTGTAATGTTTAGCCATCCATACCAACCTTTTTGAATGATTTCAAAAACATGTGATATTAATCTAGTCCATTGAATGATCGAATGTGATTGTTTTGCTAGAATTGGACAGTTTCTATGCTTGAAATTGGAGCTAAATTCTCTATGCTTGTTGTAAGGTGGTGAAGTGTTTGTGTTTACAGATATTAAAACTGTCGTGTTACATATTGATTCTGTGTGCTCCGAAGAGGGTGGGCTCAAACCTGCGCTAAGCACCGACTTGACTGGTGGTA…
Pp3c6_23740	Pp06Ghq00887	pCML23	Physcomitrella patens	(1 of 29) PTHR10891 - EF-HAND CALCIUM-BINDING DOMAIN CONTAINING PROTEIN	2.34797	1.09932	10.3601	1.16e-07	2000	TTGAGAAGCAATGGACCAGATTACTACATCCAGCATATTGGGAAATTGCACTGCATGTCATGACAAGATTGAATTTGTCAATGATACAATTGATTTGGCAGGACAGTTGCAGACCTAATCTTGAATGAATCTGGATGAGAAATAAACATCTTTTTATTTCTGATCGTGGCCATTCATGCAACCTCCCCTTGGTAATTCAGGATTTAGGAAATCAAATGAAGGATCAGATTTTTCCAAAAATATTGCAACAGAGGCCACAAGGAGATTGCCATATTTGTGGACAACTTTTACCTGGGTAGGAGCTCAGGAGTGTTCCCCACTGCCTGGGTCCACCCAGTTGCATAGGCATCGTTCATGTGATCATGAAAAAGTACCACAGGCTCTTGCTTTTTGTGGAGG…
Pp3c4_8130	Pp04Ghq00319	pGPT2	Physcomitrella patens	(1 of 6) PTHR11132//PTHR11132:SF59 - SOLUTE CARRIER FAMILY 35	2.3256	1.386	10.9934	3.01e-11	2000	CCACATATGTCTCTCCTCCGACAGCATGACGTCTAGCGCCTGGAACGGGATTGCGCTGACCTTGCAAGCTACAGGCGTAACATCAGAGCCGGAATTAGAAGATCCTTTGACGTCTGTGATATATGTGGTGTCTGCAGATGTTTACAAAGTTGTTACCCCGGCCAGAGAGTAGCTTGCAGGGGTGGGACTGTGCGAGCTGGCCATGTGGTGCTGATGAGGGCTCAGCATGTATTAGGACTAAAGTTTAGATAATTTGGTGATTTATAACTCGGTGAAGCCACGCTTCTTTCCACCAATGTCACTACAGAAATGGGGGTTTTCTGAAGCTTGTGAACTGATTTGTAAAAATGGATCGGATTCAAGATTTTGTTTACCTAAGGTGCAGAGAATAATACCTCA…
Pp3c11_7910	Pp11Ghq00319	pPCIBS9	Physcomitrella patens	(1 of 3) 1.14.13.81 - Magnesium-protoporphyrin IX monomethyl ester (oxidative) cyclase / Mg-protoporphyrin IX monomethyl ester oxidative cyclase	2.11529	-0.552711	3.95595	0.0390873	2000	TATTATTATTTTTCTTATAGTGGAATATCTTTTAGGTATCAAAGAACTAAGAGTTGCATTACTTGAGCAGTTTGATGGTACAAGATGAAAATTTTGAAGATCCATCAATCAAATACAATTAACAATCAAACTTCAATTCCAAAGCTATCCAACTTGAAGATCATACATCAAGTTTATTGGTACACTTCTTTTACATTTTACTTTATTATGTATTTTTTATGTTTTATTGAATGATATGATTTAATATTGAATAATTTGGAGGATTTTTTAATTGAGTTTTAATCTATGTATGGAAAACATGATTCAATTTGTATTCCAACCAATAAGATGTATATCTTGAAATAAGACAATTAATTGATAACATTGTATGTTTCACAATTTTGACATCCAATATTAAGT…
Pp3c15_25040	Pp15Ghq00950	pMAPKKK7	Physcomitrella patens		1.07642	0.281504	7.90913	0.176457	2000	TATAAGAAATATAATCTATTTAAAGTTTATATTTTTCTAACTATGATAATCCTAAAATAAGTGGATTAATGGGATATCTTATCACATTAAATATTATTATGCTATTATTAATTTTAATTATTATATTTAAAGAAATAGTCTCATGAGTAATATCTTTAAAACATAATAAACAACCATCTATAACTACTATGTTGTCAGATTTAGCTTTCTTGATATATATATATATATATATATATATATATATATTAACAAAGTCTTTATTTACAAAATAAGTTGAGACTCTTAAATCTAATAAGGCAAAGACTTTGTGATTTTTAGATCTTAAATATACATCTATTATAAAACAAGATGAAAGATTTGAAGAGAGAATAGGATCTTTATTAGATGTTATATATGATT…
Pp3c19_19220	Pp19Ghq00686	pBGLU41	Physcomitrella patens		0.988584	-1.13727	5.08965	8.04e-07	2000	AGGGTTTAGCAGAGGTTGTAATGCTCTCTACCGATTTTGTTGCTACTGTGTTGCTACCCGTCGCGTCCGGATACAAGTTACTGAGTCCGCAACAGGTTCTCCAGGAGGTTGCCGCTTTGAGAAGGAACTGCCCACGCTCAACAATATCCAAAGACGACCATATAGCTTCCACAGACTTATCAAATAATGCACACGCGCAGGGCTCCAGCAATTGAGATCAATAGTTGCAGTTTTATTTTCTCTATATGCTACAAAAAAAATTAGGTGAGGGTAGGAATAATCAATAACAACAGGTGAGCACCGATGAACCCGCGATCATCCAGTTGCAGCTACCAAACTTGGCTTCCTTCAATATTAACGTGAGCAAGTTGATGATCAAGAGGATAAATAAAACACAAA…
Pp3c18_21300	Pp18Ghq00726	pWTF1	Physcomitrella patens		1.31402	-0.0183457	7.32575	0.93263	2000	TTCTCATCTTCTTTCTTTTCTTTTCTTTTTTATTTCTTTTTTATCTTCTTTTTTTTAATTTCTTTTATTTTTATTTTTTTATTTTTTTATTATTATATGTATCTATAACTACTAATAATTAAAGTTTTTTTCTTTTGATAACAAGGGCTCCTCCTATTTGATTGTCATTTAATATTAGTTACTAAAGGCATATTCATCATGGAAATTTCTTTCAATAAATTCTATCCTAAGTTGCATATTTGCTACTAGCAAAAAATGACATTATTGCATATTATAGGCATTCAAAGATCCTTATTGGCTACATAAATAAAAAATTTGAAATTATATAATTTTAGATTTAATTTAATTCTATTAATTCTATTAATTTAAAAAAAATAAGTTACTATTAGTATTTTTTAA…
Pp3c13_19950	Pp13Ghq00706	pABCC5	Physcomitrella patens	(1 of 3) 1.3.1.88 - tRNA-dihydrouridine(16/17) synthase (NAD(P)(+)) / tRNA-dihydrouridine synthase 1	0.402628	-7.93486	0.79642	1.02e-07	2000	GGCACGAGGTTGGTCTCATTTCATGCTATTCAACCCAGTTAAATGTCCAAACGGCTGCAACGGGCAACAGAGATTGAAGACGTCCATTCAATTGGGACGTAGGGAGCCGATCCAACATAACAAAGAGTGGGAATCATACCTGCTTGATTCCTGATCACTCCTTTCGGTCCCATAGGCGCCCAAGCGTCCAATAAGTCCAAAGCCCATTGACAGTTGCGAATAAAGAAGCTCCCAGTGTTCAAGCCAGTCCATAGCTTCTGCTGGTACACTTTGTCGTCAAATCCGTGCAATACCAGATTGTAGTTCTCGTACTTTTCCAGAGGCACTTCGAAGGACATATCCGTGAACAATGCATCGCTATCCATCCACCATATCCACTCCACAGCCGGGTTCGTCAAC…

## Sheet: Supplemental Dataset S2
The exogenous genes and sequences used for induced promoters by DFRS
Gene ID	Name	species	Length	Sequence
Os04g0628100	OsRUbi3	Oryza sativa L.	1500	AACTTCGGGACAAAACCTTCAGTGAGAATAGAAACACAAGGTGTTAGAAAGATTCAATAATATTTTAGGACAGGAATCAAGAAAATGATATCAAACATGCACATCAGAGAGAGCTGCTCTTAACTTGGCATGGCAAGAAAAGCAATCATGGCTATATGCAATCAAGGTACACAATAACAACGGTAATCTATAGAAGACTGGTAATCTTGTAATGTTGCCCCATTTCTGGATGTTCTGGAACATTTTTAGTGCATGCCTAAATTGAAGTTGATCTACTACAAATAAAACACTTGTTTAGCCATACTATCTTCCCCAAGTGTTAAGACAAACAGACAAATACATAAAAATTCCACATTTCTCGCCCTTACTTGCATGAATGTATGGGAACAACTTGAAGCA…
AT3g07180	AtActinI	Arabidopsis thaliana	1500	AGTAGTTATTAATAATTAATTAATTAATCAATCACTTTTCGTGCTGTAAAAAATCTCACCCGATTTGCTGAAACGAACTGAGCCGGGCGACTGTGATATTCTTTCACGATTTCTGTTTGTGGCAGTGGGACATTGCTGTTTATTCGAAACAATTTTCAAGTAAAAAAAAATACTCAATGGTAAGGTTGCTAGTAATAGTTTAACAGTTTGTTTGCAGCTCAGCAAATTTCGTTTCCTCACAGATGACACATAACTGAAAGCACTCAATGTAATGTTGTGCTTAGCTGCTAAAGCATGTCACGTCTTAGAAAACAACTACTCCACCATGGAGAATTTTTCCTCCTACTTACTCCTCACATACTTACCATCTCCATATAAGTTCCCTTGTCGTATCATATG…
GRMZM2G118637	ZmUbiquitin	Zea mays L.	2000	ATTTATTCTCATTTCTACCAAGTGTAGCATCAATAATTTTTTATTCTTTTATTTTTATTATAATTGGCTTTAACAAATCCATATGTAAAATTAAAGAAAGATTTTCCATAATCTTTACTATCAAATAAAAATTTCTACAAATAGTCATAGTCTATTCTTTTTAAAAAAAAATTAATGTTAAAAAAAATAATTTAAAGATAGGTAGTCTACAACAATAAGAAGTGGGACAATACACTCATTTCTAAAACACAACAAATATAACAAATTAAGACTCTTATTCAATTGTCAAAGGTATAAATATTAATAATTTTTAAAAAATAATAATACAATCTTATATTATCAAAAGTACAAAAGTAGAGAATTAAAAGATAGATATATAATCTAAAGTTAGATGTCTAA…
Os08g0245200	OsR4CL-1	Oryza sativa L.	1500	GATCCCAATTCACTTTACATTTACCTCCGGACAAGTTGTCGCCACCGGCCCGAAGGAATTTCCTCCTGATTTTGTCGAGCGCTTCCAAAGTTCCTTTAGGAAGTCTAATTGAGGTGAGGTGGTAGATGGGTTGTGAGGTTAGGACTGTCTTAACAAGGGTGGATCTGCCAGCTTGGTTTAGGAGCTTCCCTTGCCAGTGAGGAAGCCTTGCCCCCGCCTTGTCCACAAAGGGCTGGAAGTGGACTTTACGTAGCTTGGAGAGCGCCAATGGAAGGCCTAAATATGTCATTGGGAAGGCAGCTTTCTTTGCCAGAAGATGTAGAAGGATGTCGTCAAGGTCAATGTCGTTGCAACGTATGGGGGCAACTTGACTTTTGTGGAAGTTTATTTTTAGGCCCG…
AT1G67090	AtRBCS1A	Arabidopsis thaliana	1500	GCATGTATCAACATTGATTCATATACAAGTGATTACCCAATTAAAATCTAAATTCATGTCTAAATATTTGTGTATAAGGGTTAGGCTCAGCTTGAAACGTATTATAGAGCTTTTTAGAAATTATTTACTTGATTATGAGGATATCAAATGCTTTAATAAACAAATTTAACAAATAGTTTTAAACAAATGATATAAGGAATGAAGCATAAGATTTTTTTTTTAGAAAATGCATTTTTCCAAGCGTGAAATAAACAATCCATTTCAACATTTTGATAAACAAAATCTGAATAGAAACACGCGGATGTTGAGTTGTACTTACTTTATAATTTTAATTTTAATAAAAATGGATTACAGCTTGGATCAAGTTTTGTTATCAGAGCTTTTTTTTGAATTATCTTT…
AT5G25610	AtRD22	Arabidopsis thaliana	1500	AGTTATTACAAGACTTTTAGCTAAAATTTGAAAGAATTTACTTTAAGAAAATCTTAACATCTGAGATAATTTCAGCAATAGATTATATTTTTCATTACTCTAGCAGTATTTTTGCAGATCAATCGCAACATATATGGTTGTTAGAAAAAATGCACTATATATATATATATTATTTTTTCAATTAAAAGTGCATGATATATAATATATATATATATATATATATGTGTGTGTGTATATGGTCAAAGAAATTCTTATACAAATATACACGAACACATATATTTGACAAAATCAAAGTATTACACTAAACAATGAGTTGGTGCATGGCCAAAACAAATATGTAGATTAAAAATTCCAGCCTCCAAAAAAAAATCCAAGTGTTGTAAAGCATTATATATATAT…
AT2G42540	AtCOR15a	Arabidopsis thaliana	1500	ATCTCCAATACTATGCACCCTAACGACCACAAATCTAGGGCTTTCTCAGCCACGCCGCTACGGACTGATTCTGGCGACATGTAAACAGGCGTTCCAACAAACGGCAAATCAACATCCCAGCAATCAGAATATTCTCCGACTTTTCTCGAAGACCCGAAATCTGAAATCTTCAATTCGTAAGATTGTCTACATGGAAAGACAAGTAGATTATCGGGTTTTAGATCGCAATGAACATAACCGAGTCTATGAACAGAGACTAATCCTTGAAGAATCATACGAGTAAAGTCTTTAATCATCGTTTCCGGTAACTTTCTATCTTTGTAACTGTCCATGAAACTGAATAAACTCCCTGCAGCTGCGTACTCCATAACCATCTTGTAGACTCGGAATCCACCGACA…
Os10g0562900	OsERF96	Oryza sativa L.	1500	GCATGTATCAACATTGATTCATATACAAGTGATTACCCAATTAAAATCTAAATTCATGTCTAAATATTTGTGTATAAGGGTTAGGCTCAGCTTGAAACGTATTATAGAGCTTTTTAGAAATTATTTACTTGATTATGAGGATATCAAATGCTTTAATAAACAAATTTAACAAATAGTTTTAAACAAATGATATAAGGAATGAAGCATAAGATTTTTTTTTTAGAAAATGCATTTTTCCAAGCGTGAAATAAACAATCCATTTCAACATTTTGATAAACAAAATCTGAATAGAAACACGCGGATGTTGAGTTGTACTTACTTTATAATTTTAATTTTAATAAAAATGGATTACAGCTTGGATCAAGTTTTGTTATCAGAGCTTTTTTTTGAATTATCTTT…
AT2G04430	AtNUDT5	Arabidopsis thaliana	1500	ACTTATAAACAGATAAATTTTTTACCTGAAATCATGGGAATATAGATGAAAGTCAACATCATCAATGAAAGTATTATAAGAGATGACATTTTTGTGATGGCCATTAGATGTTTCTTGAGAATACACCAAGTTTTTTTTATCGGAAAATATAGTTAGATTCAAAAGAAAGAAAAACCTAGAAAAAGTAATCAAAATCAGTGTTAAGAATCCGTAATAAGAGGACATCTCTTGTCTTCTTTAAAAAAAATATTCAACATTTTTTTATGAAGTTTAATATTATATTTAGGATTTACCTTTCTTTTTGGTCAAAATATTGATGATTTACCTTTTGGTTTTATAATATTTCTATTATTCATTTTAATGGTTTTGACTAGAATTGAATAAATTAACATCATATGA…
Os01g0136200	OsHSP17	Oryza sativa L.	1500	ATAGTTGCTTACTGTACTATTAATACCTGGTCCCACCTATCATACATACATTACGTATTGAAGTCCGTGCTGCAGCTGACTACAGATCTGTAGCCCGCTGCTCTTCTCTATCTTTTTTTATCTCTTTAAAATATGTTTATAGCTGACTTAAGCTTGCTATTATACCTGCTCTTAAGGGCAAAACCATCTTTTCACCCCATAATAACGTTAGGGGTGGGCAACTGGGCATACATTTGGTTCGGTCTTGGGTCATGATCAAAATTTGAGGATACTAAAAGAAACGCAATCAACAATAAATCTTGTTTTAGGACATATTTCAAAAGTGAACAATCACAACAACAAATTATATATAACACCAAGTAACCAATATAGTGGTTTTAATTTTTTTTTCAAGCATGA…
Os01g0749300	OsHsfA	Oryza sativa L.	1500	CCATTATACTTCATTATTGTGTATAATTCCCCAACTTTATATACCCTGTTCATGGAAATATTCGCTCTAATTGAATGCCGAAACGGCGTGGGCTAACGAAGTACTAGATGTATTCTCCCAAAACTCCTATGTTGCCTGTAAGACATCTTATGATTGCCTAAAGCCTTTTACTTATGCCTAAGTTCATTTATAAAAAAAAAAAACGTTTACTATGTCAACCTCTCAAGTTCTCATATGTTAGTGACACTGACACATGTAATCCGACCAACTACAGCGGTTGTACGTGCTCTATGTAGCCTTCTCAACATTTTGAACATTTTGCAGCTGGGAAGAAGACTGTTTACCCACCTCAAGGTGTACAAGGGAGCAGAACATCCCCATGAGGCTCAAAAACCTGTT…
AT1G07400	AtHSP	Arabidopsis thaliana	1500	ATGAGTGGTAATCAGCTAAAAGGTCCTTTCCCTTTTCTACGACAGAGTCCTTGGGTTGAGGTTATGGACATCTCACACAATAGCTTCTCTGGTTCGATACCAAGGAATGTGAATTTTCCATCTCTCAGAGAACTAAGACTACAAAACAATGAGTTTACGGGTTTAGTTCCGGGAAATTTATTCAAGGCTGCGGGATTAGAAGTGCTTGATTTGCGGAACAACAATTTTTCTGGAAAGATACTGAACACTATTGACCAGACATCTAAGTTACGTATTCTTCTTCTACGGAATAACAGCTTTCAAACTTATATCCCTGGGAAAATATGTCAGCTAAGTGAAGTTGGTCTGTTAGACTTGTCTCACAATCAATTCAGAGGCCCCATACCATCATGTTTCAGT…
AT5G52310	AtRd29A	Arabidopsis thaliana	1500	GAAGTGAGTTGGGAGGCAGTGGCGGAGGTAAGGGAGTTCAAGATTCTGGGAACTGAAGATTTGGGGTTTTGCTTTTGAATGTTTGTGTTTTTGTATGATGCCTCTGTTTGTGAACTTTGATGTATTTTATCTTTGTGTGAAAAAGAGATTGGGTTAATAAAATATTTGCTTTTTTGGATAAGAAACTCTTTTAGCGGCCCATTAATAAAGGTTACAAATGCAAAATCATGTTAGCGTCAGATATTTAATTATTCGAAGATGATTGTGATAGATTTAAAATTATCCTAGTCAAAAAGAAAGAGTAGGTTGAGCAGAAACAGTGACATCTGTTGTTTGTACCATACAAATTAGTTTAGATTATTGGTTAACATGTTAAATGGCTATGCATGTGACATTTAG…
AT5G52300	AtRd29B	Arabidopsis thaliana	1500	TCAACAGAATAAATCTGCTCTTGAATGTCCTTTGAGTTCTGCAGGATAATATCTGACCCCTCATATTTAACCTGCAATAAGAAGACTAGCTAAAATCAGATGATGCCAAGAACAGGAACCAGCTCTACCACTCTACAGCAAAAGCAAAAACTACTGTTGTGTGTGCCAACTAAAATCAACTCAGGGATTTACCGGGTCATTTTTGATCTCTAGAACTTCAGAGAAACATTGGAGATGATCCTCACTCGTGCATAAGAGCTTGTTCTCCTGTATATCAAAAGATGCTTTATCTCGCAATGAAAAAGAAAAAGCTGAACTAGTTCAATTAGTACAATGCTTACACAGCTTGAGCAATACCATCTCAAAATCCAACTCTGGAGTCTCCAACTCAATAATTTT…
Os03g0810800	OsABA2	Oryza sativa L.	1500	CCCAGAAATTAAAACCAACGACCAACCATGACGGCCGGCCGCGATCCAATTAATCGCACATATATACACGAAGAACCTGCAGGAGGCGCCGGATCTTGGGGAGCCAGAATGTGGTGATCCGCTCCAACGTGTTCGGCCTGTCGCACGCGTAAGTGAGCACCACCGCGTCCGCCGTCTGGCACTCGGCGATCATCGATCACACGCCGAATCGATCAACACCACCACCAGCACAAATCAAATCGACACACGACGATGACACACGATTAGGGGAGAGAAGCGACGAAGACGGCTCGATTTGGGGAGAGAGGCGACGACGGCGGCGAACGTACCTGGAGGAGGTGTCGACGATGGTGACGGGGACGCGGGCGGGGAAGTAGTCGACGGGGAGGCGGGCGGGTG…
AT2G36270	AtABI5	Arabidopsis thaliana	1500	GATGTGCTTGTCCCTGTGACTCTGCAACGTTACATTGCGAAGAAGCTGCCATGGATCCATTACCATGAGATTCCTGGAGCAGGGCATTTGTTCCCGTTTGCTCCAGGTATGGTTAATAACATTGTTAAAACGCTCTTAACCAATGATGGAGTGAAGAAGTAAACGATGTCTTCTCTCTCAAAAAGTTGGCTAGTTTTGGTTTTGTAACATGCATTGCTATGATATTTTGAACCGGGATCAGAGAGATTCATGAGAATCTCAAGTTTCTCTTGGTTGCTGATATATATTGTGGGTGATTAGTAAAGAGTTCTGGTACCTATGTAAAACATTCTCAGCATTCATCTCAAAAAGCTGTTTCTGTATATCACCCAATTTTAGGCTAATGTCAACTAGTTTAAT…
Os09g0522000	OsDREB1B	Oryza sativa L.	1500	ACAAAGTTAGGGGGGAGATCACGAGATGAATCTTTTGAGCCTAATTAGTCTATGATTAGCCATAAGTGCTACAGTAACTCACATTTGTTAATGACGGATTAATTAGGCTCAAAAGATTCATCTTGCGGTTTTCAAAGCGAGTTATGAAATTAGTTTTTTATTCGTTACCAAAAACCCCTTCCGACATCCGGTCAAATATCCGATGCGCGACACCCAAAAATTTTCTTTTCGTGAACTAAACAGACCCTAATATTTTGATAGCAGTGGCAGATCCAGAAAGAAATAGGACTAGATAGAGTTACAGTCCCCCCTCCCATCTACGTATGGTAAAAAAAATTAGTGGGGTCTTTATGGGGCTCTTATAGTCTTCACGCCAGTAGTGAGGACTCGAGACCCCGC…
AY366085.1	ZmPGP1	Zea mays L.	2000	GCTTTTTCCCATCAGGTCGGGGATGATGCCACTTGCAATCCGCTGGGTATCATTAGCATCGGAAGGGGCGGGCGCCTTTAGAATAACCTGGAGCCAGCCAAAGGGGCTCCGTTCTTAACGGATGCCTGGCGGCTGTTCCGTGTCCCGTGGTACCGCTAGGAACCCCTATCACCGCGCCACCGGGGAGGGCAAGGCTTTTGGTAATGGTGAGCTTGCGGGGCAGCGTCCATGCTGTTGAAGCAGCATCAGCAGCAGGCAGACAGGCATACAGGCAGGGGAGGGGAGGGGAGGGGAGGGGAAGGAGGGGAGCCATAGAGCAGTTGTTTGGGGGGCCGAGTGAGGAGGGTGTGACGTCCAGATCTATGGCGCGGGGGCGTTAATTTTGGGGGCGTCGCGGGA…

## Sheet: Supplemental Dataset S3
The sequences for the modification of cis-acting elements by constitutive promoter (p35S) and induced promoters (pD2) used for DFRS
Name	Sequence Description	Sequence
35S-CAAT	Replacement of bases at positions 54-57, 77-80, 118-121 and 244-247 of the 35S promoter sequence with the cis-acting element 'CAAT'	ggatcctgagacttttcaacaaagggtaatatccggaaacctcctcggattccattgcccagctatctgtcactttattgtgaagatagtggaaaaggaaggtggctcctagccatcattgcgataaaggaaaggccatcgttgaagatgcctctgccgacagtggtcccaaagatggacccccacccacgaggagcatcgtggaaaaagaagacgttccaaccacgtcttcaaagcaagtggattgatgtgatatctccactgacgtaagggatgacgcacccactatccttcgcaagacccttcctctatataaggaagttcatttcatttggagagaacaacccatgg
35S-CAAAT	Replacement of bases at positions 54-57, 77-80, 118-121 and 244-247 of the 35S promoter sequence with the cis-acting element 'CAAAT'	tgagacttttcaacaaagggtaatatccggaaacctcctcggattccattgcccagctatctgtcactttattgtgaagatagtggaaaaggaaggtggctcctacaaatgccatcattgcgataaaggaaaggccatcgttgaagatgcctctgccgacagtggtcccaaagatggacccccacccacgaggagcatcgtggaaaaagaagacgttccaaccacgtcttcaaagcaagtggattgatgtgatatctccactgacgtaagggatgacgcacaaatcccactatccttcgcaagacccttcctctatataaggaagttcatttcatttggagagaaca
35S-TGCCAAC	Replacement of bases at positions 54-57, 77-80, 118-121 and 244-247 of the 35S promoter sequence with the cis-acting element 'TGCCAAC'	ggatcctgagacttttcaacaaagggtaatatccggaaacctcctcggattccattgcccagctatctgtcactttattgtgaagatagtggaaaaggaaggtggctcctatgccaacgccatcattgcgataaaggaaaggccatcgttgaagatgcctctgccgacagtggtcccaaagatggacccccacccacgaggagcatcgtggaaaaagaagacgttccaaccacgtcttcaaagcaagtggattgatgtgatatctccactgacgtaagggatgacgcatgccaaccccactatccttcgcaagacccttcctctatataaggaagttcatttcatttggagagaacaacccatgg
35S-CGGTCAATCT	Replacement of bases at positions 54-57, 77-80, 118-121 and 244-247 of the 35S promoter sequence with the cis-acting element 'CGGTCAATCT'	ggatcctgagacttttcaacaaagggtaatatccggaaacctcctcggattccattgcccagctatctgtcactttattgtgaagatagtggaaaaggaaggtggctcctacggtcaatctgccatcattgcgataaaggaaaggccatcgttgaagatgcctctgccgacagtggtcccaaagatggacccccacccacgaggagcatcgtggaaaaagaagacgttccaaccacgtcttcaaagcaagtggattgatgtgatatctccactgacgtaagggatgacgcacggtcaatctcccactatccttcgcaagacccttcctctatataaggaagttcatttcatttggagagaacaacccatgg
35S-GGCGGG	Replacement of bases at positions 54-57, 77-80, 118-121 and 244-247 of the 35S promoter sequence with the cis-acting element 'GGCGGG'	GGATCCTGAGACTTTTCAACAAAGGGTAATATCCGGAAACCTCCTCGGATTCCATTGCCCAGCTATCTGTCACTTTATTGTGAAGATAGTGGAAAAGGAAGGTGGCTCCTAGGCGGGGCCATCATTGCGATAAAGGAAAGGCCATCGTTGAAGATGCCTCTGCCGACAGTGGTCCCAAAGATGGACCCCCACCCACGAGGAGCATCGTGGAAAAAGAAGACGTTCCAACCACGTCTTCAAAGCAAGTGGATTGATGTGATATCTCCACTGACGTAAGGGATGACGCAGGCGGGCCCACTATCCTTCGCAAGACCCTTCCTCTATATAAGGAAGTTCATTTCATTTGGAGAGAACAACCCATGG
35S-CCAAT	Replacement of bases at positions 54-57, 77-80, 118-121 and 244-247 of the 35S promoter sequence with the cis-acting element 'CCAAT'	tgagacttttcaacaaagggtaatatccggaaacctcctcggattccattgcccagctatctgtcactttattgtgaagatagtggaaaaggaaggtggctcctaccaatgccatcattgcgataaaggaaaggccatcgttgaagatgcctctgccgacagtggtcccaaagatggacccccacccacgaggagcatcgtggaaaaagaagacgttccaaccacgtcttcaaagcaagtggattgatgtgatatctccactgacgtaagggatgacgcaccaatcccactatccttcgcaagacccttcctctatataaggaagttcatttcatttggagagaaca
D2-ACGCGTGTCCTC	Replacement of bases at positions 221-226 of the D2 promoter sequence with cis-acting elements for hormone-induced response 'ACGCGTGTCCTC'	gatcccgaccacgctagtgaccatgaagcaagatgatgtgaaagggaggaccggacgagggttggacctctgctgccgacatgaagagcgtgatgtgtagaaggagatgttagaccagatgccgacgcaactagccctggcaaggtcacccgactgatatcgctgcttgcccttgtcctcatgtacacatgtcttcgagaaacgcctcgcccgacaccgtacgcgtgtcctcgcgccaccgccgcgcctgccgcctggacacgtccggctcctctccacgccgcgctggccaccgtccaccggctcccgcacacgtctccctgtctccctccacccatgccgtggcaatcgagctcatctcctcgcctcctccggcttataaatggcggccaccacctt…
D2-GCCGCGTGGC	Replacement of bases at positions 221-226 of the D2 promoter sequence with cis-acting elements for hormone-induced response 'GCCGCGTGGC'	gatcccgaccacgctagtgaccatgaagcaagatgatgtgaaagggaggaccggacgagggttggacctctgctgccgacatgaagagcgtgatgtgtagaaggagatgttagaccagatgccgacgcaactagccctggcaaggtcacccgactgatatcgctgcttgcccttgtcctcatgtacacatgtcttcgagaaacgcctcgcccgacaccgtgccgcgtggcgcgccaccgccgcgcctgccgcctggacacgtccggctcctctccacgccgcgctggccaccgtccaccggctcccgcacacgtctccctgtctccctccacccatgccgtggcaatcgagctcatctcctcgcctcctccggcttataaatggcggccaccaccttca…
D2-TGCCACCGG	Replacement of bases at positions 221-226 of the D2 promoter sequence with cis-acting elements for hormone-induced response 'TGCCACCGG'	gatcccgaccacgctagtgaccatgaagcaagatgatgtgaaagggaggaccggacgagggttggacctctgctgccgacatgaagagcgtgatgtgtagaaggagatgttagaccagatgccgacgcaactagccctggcaaggtcacccgactgatatcgctgcttgcccttgtcctcatgtacacatgtcttcgagaaacgcctcgcccgacaccgttgccaccgggcgccaccgccgcgcctgccgcctggacacgtccggctcctctccacgccgcgctggccaccgtccaccggctcccgcacacgtctccctgtctccctccacccatgccgtggcaatcgagctcatctcctcgcctcctccggcttataaatggcggccaccaccttcac…
D2-TACGGTC	Replacement of bases at positions 221-226 of the D2 promoter sequence with cis-acting elements for hormone-induced response 'TACGGTC'	gatcccgaccacgctagtgaccatgaagcaagatgatgtgaaagggaggaccggacgagggttggacctctgctgccgacatgaagagcgtgatgtgtagaaggagatgttagaccagatgccgacgcaactagccctggcaaggtcacccgactgatatcgctgcttgcccttgtcctcatgtacacatgtcttcgagaaacgcctcgcccgacaccgttacggtcgcgccaccgccgcgcctgccgcctggacacgtccggctcctctccacgccgcgctggccaccgtccaccggctcccgcacacgtctccctgtctccctccacccatgccgtggcaatcgagctcatctcctcgcctcctccggcttataaatggcggccaccaccttcacct…
D2-GTACGTGGCGC	Replacement of bases at positions 221-226 of the D2 promoter sequence with cis-acting elements for hormone-induced response 'GTACGTGGCGC'	gatcccgaccacgctagtgaccatgaagcaagatgatgtgaaagggaggaccggacgagggttggacctctgctgccgacatgaagagcgtgatgtgtagaaggagatgttagaccagatgccgacgcaactagccctggcaaggtcacccgactgatatcgctgcttgcccttgtcctcatgtacacatgtcttcgagaaacgcctcgcccgacaccgtgtacgtggcgcgcgccaccgccgcgcctgccgcctggacacgtccggctcctctccacgccgcgctggccaccgtccaccggctcccgcacacgtctccctgtctccctccacccatgccgtggcaatcgagctcatctcctcgcctcctccggcttataaatggcggccaccaccttc…
D2-CACGTG	Replacement of bases at positions 221-226 of the D2 promoter sequence with cis-acting elements for hormone-induced response 'CACGTG'	gatcccgaccacgctagtgaccatgaagcaagatgatgtgaaagggaggaccggacgagggttggacctctgctgccgacatgaagagcgtgatgtgtagaaggagatgttagaccagatgccgacgcaactagccctggcaaggtcacccgactgatatcgctgcttgcccttgtcctcatgtacacatgtcttcgagaaacgcctcgcccgacaccgtcacgtggcgccaccgccgcgcctgccgcctggacacgtccggctcctctccacgccgcgctggccaccgtccaccggctcccgcacacgtctccctgtctccctccacccatgccgtggcaatcgagctcatctcctcgcctcctccggcttataaatggcggccaccaccttcacctg…
D2-GACACGTGGC	Replacement of bases at positions 221-226 of the D2 promoter sequence with cis-acting elements for hormone-induced response 'GACACGTGGC'	gatcccgaccacgctagtgaccatgaagcaagatgatgtgaaagggaggaccggacgagggttggacctctgctgccgacatgaagagcgtgatgtgtagaaggagatgttagaccagatgccgacgcaactagccctggcaaggtcacccgactgatatcgctgcttgcccttgtcctcatgtacacatgtcttcgagaaacgcctcgcccgacaccgtgacacgtggcgcgccaccgccgcgcctgccgcctggacacgtccggctcctctccacgccgcgctggccaccgtccaccggctcccgcacacgtctccctgtctccctccacccatgccgtggcaatcgagctcatctcctcgcctcctccggcttataaatggcggccaccaccttca…
D2-CACGTA	Replacement of bases at positions 221-226 of the D2 promoter sequence with cis-acting elements for hormone-induced response 'CACGTA'	gatcccgaccacgctagtgaccatgaagcaagatgatgtgaaagggaggaccggacgagggttggacctctgctgccgacatgaagagcgtgatgtgtagaaggagatgttagaccagatgccgacgcaactagccctggcaaggtcacccgactgatatcgctgcttgcccttgtcctcatgtacacatgtcttcgagaaacgcctcgcccgacaccgtcacgtagcgccaccgccgcgcctgccgcctggacacgtccggctcctctccacgccgcgctggccaccgtccaccggctcccgcacacgtctccctgtctccctccacccatgccgtggcaatcgagctcatctcctcgcctcctccggcttataaatggcggccaccaccttcacctg…
D2-CGCACGTGTC	Replacement of bases at positions 221-226 of the D2 promoter sequence with cis-acting elements for hormone-induced response 'CGCACGTGTC'	gatcccgaccacgctagtgaccatgaagcaagatgatgtgaaagggaggaccggacgagggttggacctctgctgccgacatgaagagcgtgatgtgtagaaggagatgttagaccagatgccgacgcaactagccctggcaaggtcacccgactgatatcgctgcttgcccttgtcctcatgtacacatgtcttcgagaaacgcctcgcccgacaccgtcgcacgtgtcgcgccaccgccgcgcctgccgcctggacacgtccggctcctctccacgccgcgctggccaccgtccaccggctcccgcacacgtctccctgtctccctccacccatgccgtggcaatcgagctcatctcctcgcctcctccggcttataaatggcggccaccaccttca…
D2-AACCCGG	Replacement of bases at positions 221-226 of the D2 promoter sequence with cis-acting elements for hormone-induced response 'AACCCGG'	gatcccgaccacgctagtgaccatgaagcaagatgatgtgaaagggaggaccggacgagggttggacctctgctgccgacatgaagagcgtgatgtgtagaaggagatgttagaccagatgccgacgcaactagccctggcaaggtcacccgactgatatcgctgcttgcccttgtcctcatgtacacatgtcttcgagaaacgcctcgcccgacaccgtaacccgggcgccaccgccgcgcctgccgcctggacacgtccggctcctctccacgccgcgctggccaccgtccaccggctcccgcacacgtctccctgtctccctccacccatgccgtggcaatcgagctcatctcctcgcctcctccggcttataaatggcggccaccaccttcacct…
D2-TACGTG	Replacement of bases at positions 221-226 of the D2 promoter sequence with cis-acting elements for hormone-induced response 'TACGTG'	gatcccgaccacgctagtgaccatgaagcaagatgatgtgaaagggaggaccggacgagggttggacctctgctgccgacatgaagagcgtgatgtgtagaaggagatgttagaccagatgccgacgcaactagccctggcaaggtcacccgactgatatcgctgcttgcccttgtcctcatgtacacatgtcttcgagaaacgcctcgcccgacaccgttacgtggcgccaccgccgcgcctgccgcctggacacgtccggctcctctccacgccgcgctggccaccgtccaccggctcccgcacacgtctccctgtctccctccacccatgccgtggcaatcgagctcatctcctcgcctcctccggcttataaatggcggccaccaccttcacctg…

## Sheet: Supplemental Dataset S4
The sequences for the modification of cis-acting elements by endogenous promoter (pTUA5 and pTUB2 ) used for DFRS
Name	Sequence Description	Sequence
pTUA5	The native sequence of pTUA5	gatccatgccaacaatgtgagcaatgagaaaacatttttaaaattttgagaggacattttagaaacatttgtcaaaacatttccttcttaacaacagtgattcaaatcaatctgcaacattcaaatcctcaacaatcaaagcttctgaattgtgatggtgtgcctcgccacttcataatctacctgtgcacatgtagactctgccccaaaccaaaaaccaaaaagacagaaatatgtggaaaccaaaaacaacaacgaggaagcaggcatagacaaattagttgcaatattgaaaagcaagattgattaggtcactcccttgaatgaatgaccagtttgtgcagcagattggagatgggagtgccaagaaacttgaggggatgggtgggatatgcaaaa…
pTUA5-core	Only core promoter regions are retained	gatccgcggggtgccgcgccggcccccgggctggcgcgggcggagggacggaaggggcagcggcgagagagagacaggggaaggaccgagtggcgtacagcggagcgaagaggtagcacgagggcgagggagagagacagagagacggagagagagaaagaaagaaagcaagagcatagtctaaggagggtgtggttgagtcagtctttc
pTUA5-del	Delete of bases at positions 13-16, 22-25, 103-113,123-139, 274-288 and 770-778 of the pTUA5 promoter sequence	GATCCATGCCAAGTGAGGAGAAAACATTTTTAAAATTTTGAGAGGACATTTTAGAAACATTTGTCAAAACATTTCCTTCTTAACAACAGTGATTCTGCAACATTCCTCAACAAAGCTTCTGAATTGTGATGGTGTGCCTCGCCACTTCATAATCTACCTGTGCACATGTAGACTCTGCCCCAAACCAAAAACCAAAAAGACAGAAATATGTGGAAACCAAAAACAACAACGAGGAAGCAGGCATAGATAGTTGATTGAAAAGCAAGATTGATTAGGTCACTCCCTTGAATGAATGACCAGTTTGTGCAGCAGATTGGAGATGGGAGTGCCAAGAAACTTGAGGGGATGGGTGGGATATGCAAAAGGCAAAGAGCTGGCTGGGTGGGGGGAGAGAGGAGA…
pTUA5-rep	Replacement of bases at positions 13-16, 22-25, 103-113,123-139, 274-288 and 770-778 of the pTUA5 promoter sequence with the random sequence	gatccatgccaagatggtgaggatggagaaaacatttttaaaattttgagaggacattttagaaacatttgtcaaaacatttccttcttaacaacagtgattgatgtgatgctgcaacattgatgtcctcaagatgcaaagcttctgaattgtgatggtgtgcctcgccacttcataatctacctgtgcacatgtagactctgccccaaaccaaaaaccaaaaagacagaaatatgtggaaaccaaaaacaacaacgaggaagcaggcatagagatgttagttggatgattgaaaagcaagattgattaggtcactcccttgaatgaatgaccagtttgtgcagcagattggagatgggagtgccaagaaacttgaggggatgggtgggatatgcaaaa…
pTUB2	The native sequence of pTUB2	gatccccataatagcataagataaagatgttctctacctaatttatttttatttatcactaataactcatatcaatctaaaatatataaatgcctttaacaatagaagaatatgattcaacaaacccaattctatcattaaaaatatatctaagattagatatgataaaaatagataataatattaataaatcattttaaggttgtaatgcaactataataatttttaatattataactttttagttttttaaaataaaaataaaatgttaaaatattataaaataattatactttatatatttatgatcaagttagtacattgatacatttaaagtccaaaataatttaatgataccaacttgcaaaaaatttaatattattaaaatattttaaaaag…
pTUB2-core	Only core promoter regions are retained	gatccgaaaatcatccgatgacgtatacacttcatcctctggtccctccagggtgccatgagccacatcccgaccgcctatttcagatccgacggcacagggtgacagagcagcggtctcagaccacgccatttggaactcgccagccctgccccagctaacagtttcaaagctgcccgccataacccggtcctcccagggccgttagatcgtccatcctacgggagcacatataatactgccctagtgccctaatccgatgggaacggggagtcctttatctctctcggaaagcgactcattcgccagtgtgcgcatcgcccgtgtcccaaggcaccgggccagactctcgcatcggctctacccacactcacccccactcaccctgtgttttctc
pTUB2-del	Delete of bases at positions 72-78, 100-104, 126-130,134-139, 274-288 and 370-378 of the pTUB2 promoter sequence	GATCCCCATAATAGCATAAGATAAAGATGTTCTCTACCTAATTTATTTTTATTTATCACTAATAACTCATATCTAAAATATATAAATGCCTTTAAAGAAGAATATGATTCAACAAACTCTATCATTAAAAATATATCTAAGATTAGATATGATAAAAATAGATAATAATATTAATAAATCATTTTAAGGTTGTAATGCAACTATAATAATTTTTAATATTATAACTTTTTAGTTTTTTAAAATAAAAATAAAATGTTAAAATATTATAAAATAATTATACTTTATATATTTATGATCAAGTTAGTACATTGATACATTTAAAGTCCAAAATAATTTAATGATACCAACTTGCAAAAAATTTAATATTATTAAAATATTTTAAAAAGTTAAGAGCAAGAA…
pTUB2-rep	Replacement of bases at positions 72-78, 100-104, 126-130,134-139, 274-288 and 370-378 of the pTUB2 promoter sequence with the random sequence	gatccccataatagcataagataaagatgttctctacctaatttatttttatttatcactaataactcatatgatgctaaaatatataaatgcctttaagatgagaagaatatgattcaacaaacgatgttctatcattaaaaatatatctaagattagatatgataaaaatagataataatattaataaatcattttaaggttgtaatgcaactataataatttttaatattataactttttagttttttaaaataaaaataaaatgttaaaatattataaaataattatactttatatatttatgatcaagttagtacattgatacatttaaagtccaaaataatttaatgataccaacttgcaaaaaatttaatattattaaaatattttaaaaag…
